# Supplementary material for: Idiopathic Infertility as a Feature of Genome Instability
Source: Life (Basel). 2021 Jun 29;11(7):628. doi: 10.3390/life11070628 (PMC8307193; doi:10.3390/life11070628)
Supplement: Supplementary file 1 [file life-11-00628-s001.zip]

Archive with 1 entries (1 files):
- life-1264348-supplementary.pdf
